# Supplementary material for: Dual-Stimuli Responsive Cystamine-Modified Polydopamine Coatings as Payload Gatekeepers
Source: Molecules. 2026 Jul 9;31(14):2413. doi: 10.3390/molecules31142413 (PMC13416288; doi:10.3390/molecules31142413)
Supplement: Supplementary file 1 [file molecules-31-02413-s001.zip]

Archive with 1 entries (1 files):
- molecules-4367846-supplementary.pdf
